# Supplementary material for: Assessing the Environmental Drivers of Lassa Fever in West Africa: A Systematic Review
Source: Viruses. 2025 Mar 31;17(4):504. doi: 10.3390/v17040504 (PMC12031034; doi:10.3390/v17040504)
Supplement: Supplementary file 1 [file viruses-17-00504-s001.zip]

Archive with 1 entries (1 files):
- viruses-3514456-supplementary.pdf
